# Supplementary material for: Iron from Co-Encapsulation of Defatted Nannochloropsis Oceanica with Inulin Is Highly Bioavailable and Does Not Impact Wheat Flour Shelf Life or Sensorial Attributes
Source: Foods. 2023 Feb 3;12(3):675. doi: 10.3390/foods12030675 (PMC9914652; doi:10.3390/foods12030675)
Supplement: Supplementary file 1 [file foods-12-00675-s001.zip]

Archive with 1 entries (1 files):
- foods-2148255-supplementary.pdf
